# Supplementary material for: The Endophytic Fungi Diversity, Community Structure, and Ecological Function Prediction of Sophora alopecuroides in Ningxia, China
Source: Microorganisms. 2022 Oct 22;10(11):2099. doi: 10.3390/microorganisms10112099 (PMC9695620; doi:10.3390/microorganisms10112099)
Supplement: Supplementary file 1 [file microorganisms-10-02099-s001.zip]

Archive with 1 entries (1 files):
- microorganisms-1903285-supplementary.pdf
